# Supplementary material for: New Staphylinidae (Coleoptera) records with new collection data from New Brunswick, Canada: Oxyporinae
Source: Zookeys. 2012 Apr 26;(186):263–71. doi: 10.3897/zookeys.186.2502 (PMC3349197; doi:10.3897/zookeys.186.2502)
Supplement: XML Treatment for Oxyporus (Pseudoxyporus) occipitalis [file zookeys.186.2502-treatment1.xml]

<!DOCTYPE tp:taxon-treatment
  PUBLIC "-//TaxonX//DTD Taxonomic Treatment Publishing DTD v0 20100105//EN" "tax-treatment-NSO.dtd">
<tp:taxon-treatment xmlns:tp="http://www.plazi.org/taxpub"><tp:treatment-meta><mixed-citation publication-type="journal"><person-group><name><surname>Webster</surname><given-names>Reginald P.</given-names></name><name><surname>DeMerchant</surname><given-names>Ian</given-names></name></person-group><article-title>New Staphylinidae (Coleoptera) records with new collection data from New Brunswick, Canada: Oxyporinae</article-title><source>Zookeys</source><day>26</day><month>4</month><year>2012</year><volume>2012</volume><issue>186</issue><fpage>263</fpage><lpage>271</lpage><pub-id pub-id-type="doi">10.3897/zookeys.186.2502</pub-id></mixed-citation></tp:treatment-meta><tp:nomenclature><tp:taxon-name>
                            <tp:taxon-name-part taxon-name-part-type="genus">Oxyporus</tp:taxon-name-part>
                            (<tp:taxon-name-part taxon-name-part-type="subgenus">Pseudoxyporus</tp:taxon-name-part>)
                            <tp:taxon-name-part taxon-name-part-type="species">occipitalis</tp:taxon-name-part>
                        <object-id xmlns:xlink="http://www.w3.org/1999/xlink" xlink:type="simple">http://species-id.net/wiki/Oxyporus_occipitalis</object-id>
								</tp:taxon-name><tp:taxon-authority>Fauvel, 1864**</tp:taxon-authority><xref ref-type="fig" rid="F1">Map 1</xref></tp:nomenclature><tp:treatment-sec sec-type="Material examined"><title>Material examined.</title><p><bold>New Brunswick, Carleton Co.</bold>, Meduxnekeag River Valley Nature Preserve, <named-content xmlns:xlink="http://www.w3.org/1999/xlink" content-type="dwc:verbatimCoordinates" xlink:type="simple">46.1907°N, 67.6740°W</named-content>, 23.VI.2006, R. P. Webster, mixed forest, in gilled mushroom (2 ♂, 5 ♀, RWC); Meduxnekeag River Valley Nature Preserve, <named-content xmlns:xlink="http://www.w3.org/1999/xlink" content-type="dwc:verbatimCoordinates" xlink:type="simple">46.1940°N, 67.6800°W</named-content>, 3.VII.2006, R. P. Webster, mixed forest, in gilled mushroom (1 ♂, 3 ♀, RWC).</p><fig id="F1" position="float" orientation="portrait"><label>Map 1.</label><caption><p>Collection localities in New Brunswick, Canada of <italic><tp:taxon-name>Oxyporus occipitalis</tp:taxon-name></italic>.</p></caption><graphic xmlns:xlink="http://www.w3.org/1999/xlink" xlink:href="ZooKeys-186-263-g001.jpg" position="float" orientation="portrait" xlink:type="simple"/></fig></tp:treatment-sec><tp:treatment-sec sec-type="Collection and habitat data"><title>Collection and habitat data.</title><p>The biology, life history, and fungal hosts of <italic><tp:taxon-name>Oxyporus occipitalis</tp:taxon-name></italic> were reported by <xref ref-type="bibr" rid="B7">Hanley and Goodrich (1993</xref>, 1995a, b). This specieswasreported from 11 genera in seven families of fungi, but most individuals were reported from four genera (<xref ref-type="bibr" rid="B7">Hanley and Goodrich 1993</xref>, 1995a, b). In New Brunswick, adults were collected from various species (species not determined) of gilled mushrooms in mixed forests during June and July.</p></tp:treatment-sec><tp:treatment-sec sec-type="Distribution"><title>Distribution in Canada and Alaska.</title><p>YT,BC, AB, SK, MB, ON, QC, <bold>NB</bold> (<xref ref-type="bibr" rid="B2">Campbell 1969</xref>).</p></tp:treatment-sec><ref-list><ref id="B7"><mixed-citation xmlns:xlink="http://www.w3.org/1999/xlink" xlink:type="simple"><person-group><name name-style="western"><surname>Hanley</surname><given-names>RS</given-names></name><name name-style="western"><surname>Goodrich</surname><given-names>MA</given-names></name></person-group> (<year>1993</year>)<source> Biology, life history and fungal hosts of <italic>Oxyporus occipitalis</italic> (Coleoptera: Staphylinidae), including a descriptive overview of the genus. Proceedings of the Washington State Entomological Society 55: 1003– 1007.</source></mixed-citation></ref><ref id="B2"><mixed-citation xmlns:xlink="http://www.w3.org/1999/xlink" xlink:type="simple"><person-group><name name-style="western"><surname>Campbell</surname><given-names>JM</given-names></name></person-group> (<year>1969</year>)<article-title> A revision of the New World Oxyporinae (Coleoptera: Staphylinidae).</article-title><source>The Canadian Entomologist </source><volume>101</volume>: <fpage>225</fpage>-<lpage>268</lpage>. doi: <ext-link ext-link-type="uri" xlink:href="http://dx.doi.org/10.4039/Ent101225-3" xlink:type="simple">10.4039/Ent101225-3</ext-link></mixed-citation></ref></ref-list></tp:taxon-treatment>
