# Supplementary material for: New Staphylinidae (Coleoptera) records with new collection data from New Brunswick, Canada: Oxyporinae
Source: Zookeys. 2012 Apr 26;(186):263–71. doi: 10.3897/zookeys.186.2502 (PMC3349197; doi:10.3897/zookeys.186.2502)
Supplement: XML Treatment for Oxyporus (Oxyporus) kiteleyi [file zookeys.186.2502-treatment3.xml]

<!DOCTYPE tp:taxon-treatment
  PUBLIC "-//TaxonX//DTD Taxonomic Treatment Publishing DTD v0 20100105//EN" "tax-treatment-NSO.dtd">
<tp:taxon-treatment xmlns:tp="http://www.plazi.org/taxpub"><tp:treatment-meta><mixed-citation publication-type="journal"><person-group><name><surname>Webster</surname><given-names>Reginald P.</given-names></name><name><surname>DeMerchant</surname><given-names>Ian</given-names></name></person-group><article-title>New Staphylinidae (Coleoptera) records with new collection data from New Brunswick, Canada: Oxyporinae</article-title><source>Zookeys</source><day>26</day><month>4</month><year>2012</year><volume>2012</volume><issue>186</issue><fpage>263</fpage><lpage>271</lpage><pub-id pub-id-type="doi">10.3897/zookeys.186.2502</pub-id></mixed-citation></tp:treatment-meta><tp:nomenclature><tp:taxon-name>
                            <tp:taxon-name-part taxon-name-part-type="genus">Oxyporus</tp:taxon-name-part>
                            (<tp:taxon-name-part taxon-name-part-type="subgenus">Oxyporus</tp:taxon-name-part>)
                            <tp:taxon-name-part taxon-name-part-type="species">kiteleyi</tp:taxon-name-part>
                        <object-id xmlns:xlink="http://www.w3.org/1999/xlink" xlink:type="simple">http://species-id.net/wiki/Oxyporus_kiteleyi</object-id>
								</tp:taxon-name><tp:taxon-authority>Campbell, 1978</tp:taxon-authority><xref ref-type="fig" rid="F3">Map 3</xref></tp:nomenclature><tp:treatment-sec sec-type="Material examined"><title>Material examined. </title><p><bold>Additional New Brunswick records, Carleton Co</bold>., Meduxnekeag River Valley Nature Preserve, <named-content xmlns:xlink="http://www.w3.org/1999/xlink" content-type="dwc:verbatimCoordinates" xlink:type="simple">46.1907°N, 67.6740°W</named-content>, 19.VIII.2004, 8.VIII.2006, R. P. Webster, mixed forest, in <italic><tp:taxon-name>Boletus</tp:taxon-name></italic> sp. mushrooms (2 ♂, 1 ♀, RWC); Meduxnekeag River Valley Nature Preserve, <named-content xmlns:xlink="http://www.w3.org/1999/xlink" content-type="dwc:verbatimCoordinates" xlink:type="simple">46.1896°N, 67.6700°W</named-content>, 26.IX.2007, R. P. Webster, hardwood forest, on group of <italic><tp:taxon-name>Pholiota</tp:taxon-name></italic> sp. mushrooms at base of dead standing beech (1 ♀, RWC); Meduxnekeag River Valley Nature Preserve, <named-content xmlns:xlink="http://www.w3.org/1999/xlink" content-type="dwc:verbatimCoordinates" xlink:type="simple">46.1878°N, 67.6705°W</named-content>, 18.VIII.2008, R. P. Webster, hardwood forest,in large orange gilled mushrooms [probably <italic><tp:taxon-name>Gymnopilus spectabilis</tp:taxon-name></italic>] near base of dead standing beech tree (5 ♂, 6 ♀, RWC, NBM); same locality and collector, 2.IX.2008, hardwood forest,on large orange gilled mushroom [probably <italic><tp:taxon-name>Gymnopilus spectabilis</tp:taxon-name></italic>] on side of rotten beech log (2 ♂, RWC); Jackson Falls, Bell Forest, <named-content xmlns:xlink="http://www.w3.org/1999/xlink" content-type="dwc:verbatimCoordinates" xlink:type="simple">46.2200°N, 67.7231°W</named-content>, 7.VIII.2009, R. P. Webster, mature hardwood forest, on large orange gilled mushroom [probably <italic><tp:taxon-name>Gymnopilus spectabilis</tp:taxon-name></italic>] on side of rotten beech log (7, NBM, RWC).</p><fig id="F3" position="float" orientation="portrait"><label>Map 3.</label><caption><p>Collection localities in New Brunswick, Canada of <italic><tp:taxon-name>Oxyporus kiteleyi</tp:taxon-name></italic>.</p></caption><graphic xmlns:xlink="http://www.w3.org/1999/xlink" xlink:href="ZooKeys-186-263-g003.jpg" position="float" orientation="portrait" xlink:type="simple"/></fig></tp:treatment-sec><tp:treatment-sec sec-type="Collection and habitat data"><title>Collection and habitat data.</title><p><xref ref-type="bibr" rid="B10">Hanley and Goodrich (1995b)</xref>considered <italic><tp:taxon-name>Oxyporus kitelyi</tp:taxon-name></italic> to have a relatively narrow range of host species. Adults have been reported from <italic><tp:taxon-name>Suillus</tp:taxon-name></italic> sp. (<tp:taxon-name>Boletaceae</tp:taxon-name>) from Massachusetts and Georgia (<xref ref-type="bibr" rid="B3">Campbell 1978</xref>) and <italic><tp:taxon-name>Armillaria mellea</tp:taxon-name></italic> (<tp:taxon-name>Tricholomataceae</tp:taxon-name>) (<xref ref-type="bibr" rid="B10">Hanley and Goodrich 1995b</xref>). In New Brunswick, adults were found on <italic><tp:taxon-name>Boletus</tp:taxon-name></italic> sp. mushrooms (<tp:taxon-name>Boletaceae</tp:taxon-name>), <italic><tp:taxon-name>Pholiota</tp:taxon-name></italic> sp. (<tp:taxon-name>Cortinariaceae</tp:taxon-name>) at the base of standing dead American beech (<italic><tp:taxon-name>Fagus grandifolia</tp:taxon-name></italic> Ehrh.), and inside a large orange-gilled mushroom species (probably <italic><tp:taxon-name>Gymnopilus spectabilis</tp:taxon-name></italic> (Cortinariacae)) near bases of dead standing American beech trees or on rotten beech logs. Adults occurred in tunnels within the caps of the orange-gilled mushroom species. This species was collected during August and September.</p></tp:treatment-sec><tp:treatment-sec sec-type="Distribution"><title>Distribution in Canada and Alaska.</title><p>QC, NB (<xref ref-type="bibr" rid="B3">Campbell 1978</xref>). <italic><tp:taxon-name>Oxyporus kiteleyi</tp:taxon-name></italic> was listed as occurring in New Brunswick by <xref ref-type="bibr" rid="B12">Majka et al. (2011)</xref> without any supporting references or data. Here, we provide the first documented records from New Brunswick.</p></tp:treatment-sec><ref-list><ref id="B10"><mixed-citation xmlns:xlink="http://www.w3.org/1999/xlink" xlink:type="simple"><person-group><name name-style="western"><surname>Hanley</surname><given-names>RS</given-names></name><name name-style="western"><surname>Goodrich</surname><given-names>MA</given-names></name></person-group> (<year>1995b</year>)<article-title> Review of mycophagy, host relationships and behavior in the New World Oxyporinae (Coleoptera: Staphylinidae).</article-title><source>The Coleopterists Bulletin </source><volume>49</volume>: <fpage>267</fpage>-<lpage>280</lpage>.</mixed-citation></ref><ref id="B3"><mixed-citation xmlns:xlink="http://www.w3.org/1999/xlink" xlink:type="simple"><person-group><name name-style="western"><surname>Campbell</surname><given-names>JM</given-names></name></person-group> (<year>1978</year>)<article-title> New species of <italic>Oxyporus</italic> (Coleoptera: Staphylinidae) from North America.</article-title><source>The Canadian Entomologist </source><volume>110</volume>: <fpage>805</fpage>-<lpage>813</lpage>. doi: <ext-link ext-link-type="uri" xlink:href="http://dx.doi.org/10.4039/Ent110805-8" xlink:type="simple">10.4039/Ent110805-8</ext-link></mixed-citation></ref><ref id="B12"><mixed-citation xmlns:xlink="http://www.w3.org/1999/xlink" xlink:type="simple"><person-group><name name-style="western"><surname>Majka</surname><given-names>CG</given-names></name><name name-style="western"><surname>Chandler</surname><given-names>DS</given-names></name><name name-style="western"><surname>Donahue</surname><given-names>CP</given-names></name></person-group> (<year>2011</year>)<source> Checklist of the beetles of Maine, USA.</source><publisher-name>Empty Mirrors Press, Halifax</publisher-name>, <publisher-loc>Nova Scotia</publisher-loc>, <lpage>328</lpage> pp.</mixed-citation></ref></ref-list></tp:taxon-treatment>
