# Supplementary material for: New Staphylinidae (Coleoptera) records with new collection data from New Brunswick, Canada: Oxyporinae
Source: Zookeys. 2012 Apr 26;(186):263–71. doi: 10.3897/zookeys.186.2502 (PMC3349197; doi:10.3897/zookeys.186.2502)
Supplement: XML Treatment for Oxyporus (Oxyporus) major [file zookeys.186.2502-treatment4.xml]

<!DOCTYPE tp:taxon-treatment
  PUBLIC "-//TaxonX//DTD Taxonomic Treatment Publishing DTD v0 20100105//EN" "tax-treatment-NSO.dtd">
<tp:taxon-treatment xmlns:tp="http://www.plazi.org/taxpub"><tp:treatment-meta><mixed-citation publication-type="journal"><person-group><name><surname>Webster</surname><given-names>Reginald P.</given-names></name><name><surname>DeMerchant</surname><given-names>Ian</given-names></name></person-group><article-title>New Staphylinidae (Coleoptera) records with new collection data from New Brunswick, Canada: Oxyporinae</article-title><source>Zookeys</source><day>26</day><month>4</month><year>2012</year><volume>2012</volume><issue>186</issue><fpage>263</fpage><lpage>271</lpage><pub-id pub-id-type="doi">10.3897/zookeys.186.2502</pub-id></mixed-citation></tp:treatment-meta><tp:nomenclature><tp:taxon-name>
                            <tp:taxon-name-part taxon-name-part-type="genus">Oxyporus</tp:taxon-name-part>
                            (<tp:taxon-name-part taxon-name-part-type="subgenus">Oxyporus</tp:taxon-name-part>)
                            <tp:taxon-name-part taxon-name-part-type="species">major</tp:taxon-name-part>
                        <object-id xmlns:xlink="http://www.w3.org/1999/xlink" xlink:type="simple">http://species-id.net/wiki/Oxyporus_major</object-id>
								</tp:taxon-name><tp:taxon-authority>Gravenhorst, 1806**</tp:taxon-authority><xref ref-type="fig" rid="F4">Map 4</xref></tp:nomenclature><tp:treatment-sec sec-type="Material examined"><title>Material examined.</title><p><bold>New Brunswick, Carleton Co</bold>., Meduxnekeag River Valley Nature Preserve, <named-content xmlns:xlink="http://www.w3.org/1999/xlink" content-type="dwc:verbatimCoordinates" xlink:type="simple">46.1907°N, 67.6740°W</named-content>, 19.VIII.2004, 7.IX.2004, 14.IX.2005, R. P. Webster, mixed forest, in <italic><tp:taxon-name>Boletus</tp:taxon-name></italic> sp. mushrooms (3 ♂, 2 ♀, RWC).</p><fig id="F4" position="float" orientation="portrait"><label>Map 4.</label><caption><p>Collection localities in New Brunswick, Canada of <italic><tp:taxon-name>Oxyporus major</tp:taxon-name></italic>.</p></caption><graphic xmlns:xlink="http://www.w3.org/1999/xlink" xlink:href="ZooKeys-186-263-g004.jpg" position="float" orientation="portrait" xlink:type="simple"/></fig></tp:treatment-sec><tp:treatment-sec sec-type="Collection and habitat data"><title>Collection and habitat data.</title><p><xref ref-type="bibr" rid="B2">Campbell (1969)</xref> reported this species from a <italic><tp:taxon-name>Lactarius</tp:taxon-name></italic> sp. (<tp:taxon-name>Russulaceae</tp:taxon-name>). The biology, development, and a description of the larva of <italic><tp:taxon-name>Oxyporus major</tp:taxon-name></italic> were reported by Goodrich and Hanley (1995b). They reported this species from six families of fungi. Adults were most frequently collected from <italic><tp:taxon-name>Stropaharia hardii</tp:taxon-name></italic> Atkinson (<tp:taxon-name>Strophariaceae</tp:taxon-name>), <italic><tp:taxon-name>Lepiota acutaesquamosa</tp:taxon-name></italic> (Weinm.) Kummer (<tp:taxon-name>Lepiotaceae</tp:taxon-name>), and <italic><tp:taxon-name>Armillaria</tp:taxon-name></italic> spp. (<tp:taxon-name>Tricholomataceae</tp:taxon-name>). The only known larval host is <italic><tp:taxon-name>Stropaharia hardii</tp:taxon-name></italic> and <italic><tp:taxon-name>Lepiota acutaesquamosa</tp:taxon-name></italic><!--PageBreak--> (<xref ref-type="bibr" rid="B6">Goodrich and Hanley 1995</xref>a, b). In New Brunswick, <italic><tp:taxon-name>Oxyporus major</tp:taxon-name></italic> was collected from <italic><tp:taxon-name>Boletus</tp:taxon-name></italic> sp. (<tp:taxon-name>Boletaceae</tp:taxon-name>) mushrooms during July, August, and September.</p></tp:treatment-sec><tp:treatment-sec sec-type="Distribution"><title>Distribution in Canada and Alaska.</title><p>QC, <bold>NB</bold> (<xref ref-type="bibr" rid="B5">Chagnon 1917</xref>). <xref ref-type="bibr" rid="B2">Campbell (1969)</xref> considered a record from Montreal, Quebec based on specimens in the Fauvel Collection as doubtful unless verified by additional collecting and, therefore, did not report this species from Canada. However, there was a record supported by a specimen from Quebec (Montreal Island) reported by <xref ref-type="bibr" rid="B5">Chagnon (1917)</xref> that confirmed the presence of this species for the province of Quebec and Canada. There are also recent specimens from Quebec in the R. Martineau Collection at the Laurentian Forestry Centre’s Insectarium in Quebec City, Quebec and in the CNC.</p></tp:treatment-sec><ref-list><ref id="B2"><mixed-citation xmlns:xlink="http://www.w3.org/1999/xlink" xlink:type="simple"><person-group><name name-style="western"><surname>Campbell</surname><given-names>JM</given-names></name></person-group> (<year>1969</year>)<article-title> A revision of the New World Oxyporinae (Coleoptera: Staphylinidae).</article-title><source>The Canadian Entomologist </source><volume>101</volume>: <fpage>225</fpage>-<lpage>268</lpage>. doi: <ext-link ext-link-type="uri" xlink:href="http://dx.doi.org/10.4039/Ent101225-3" xlink:type="simple">10.4039/Ent101225-3</ext-link></mixed-citation></ref><ref id="B6"><mixed-citation xmlns:xlink="http://www.w3.org/1999/xlink" xlink:type="simple"><person-group><name name-style="western"><surname>Goodrich</surname><given-names>MA</given-names></name><name name-style="western"><surname>Hanley</surname><given-names>RS</given-names></name></person-group> (<year>1995</year>)<article-title> Biology, development and larval characters of <italic>Oxyporus major</italic> (Coleoptera: Staphylinidae).</article-title><source>Entomological News </source><volume>106</volume>: <fpage>161</fpage>-<lpage>168</lpage>.</mixed-citation></ref><ref id="B5"><mixed-citation xmlns:xlink="http://www.w3.org/1999/xlink" xlink:type="simple"><person-group><name name-style="western"><surname>Chagnon</surname><given-names>G</given-names></name></person-group> (<year>1917</year>)<article-title> A preliminary list of the insects of the province of Quebec. Part III. Coleoptera.</article-title><source>Supplement to Report of the Quebec Society for the Protection of Plants </source><volume>1917</volume>: <fpage>161</fpage>-<lpage>277</lpage>.</mixed-citation></ref></ref-list></tp:taxon-treatment>
