# Supplementary material for: New Staphylinidae (Coleoptera) records with new collection data from New Brunswick, Canada: Oxyporinae
Source: Zookeys. 2012 Apr 26;(186):263–71. doi: 10.3897/zookeys.186.2502 (PMC3349197; doi:10.3897/zookeys.186.2502)
Supplement: XML Treatment for Oxyporus (Oxyporus) rufipennis [file zookeys.186.2502-treatment5.xml]

<!DOCTYPE tp:taxon-treatment
  PUBLIC "-//TaxonX//DTD Taxonomic Treatment Publishing DTD v0 20100105//EN" "tax-treatment-NSO.dtd">
<tp:taxon-treatment xmlns:tp="http://www.plazi.org/taxpub"><tp:treatment-meta><mixed-citation publication-type="journal"><person-group><name><surname>Webster</surname><given-names>Reginald P.</given-names></name><name><surname>DeMerchant</surname><given-names>Ian</given-names></name></person-group><article-title>New Staphylinidae (Coleoptera) records with new collection data from New Brunswick, Canada: Oxyporinae</article-title><source>Zookeys</source><day>26</day><month>4</month><year>2012</year><volume>2012</volume><issue>186</issue><fpage>263</fpage><lpage>271</lpage><pub-id pub-id-type="doi">10.3897/zookeys.186.2502</pub-id></mixed-citation></tp:treatment-meta><tp:nomenclature><tp:taxon-name>
                            <tp:taxon-name-part taxon-name-part-type="genus">Oxyporus</tp:taxon-name-part>
                            (<tp:taxon-name-part taxon-name-part-type="subgenus">Oxyporus</tp:taxon-name-part>)
                            <tp:taxon-name-part taxon-name-part-type="species">rufipennis</tp:taxon-name-part>
                        <object-id xmlns:xlink="http://www.w3.org/1999/xlink" xlink:type="simple">http://species-id.net/wiki/Oxyporus_rufipennis</object-id>
								</tp:taxon-name><tp:taxon-authority>LeConte, 1863</tp:taxon-authority><xref ref-type="fig" rid="F5">Map 5</xref></tp:nomenclature><tp:treatment-sec sec-type="Material examined"><title>Material examined.</title><p><bold>New Brunswick, Albert Co.</bold>, Caledonia Gorge P.N.A., <named-content xmlns:xlink="http://www.w3.org/1999/xlink" content-type="dwc:verbatimCoordinates" xlink:type="simple">45.7692°N, 64.8093°W</named-content>, 12.IX.2011, R. P. Webster, old hardwood forest (sugar maple and yellow birch), on <italic><tp:taxon-name>Pholiota</tp:taxon-name></italic> sp. mushrooms on yellow birch log (1, NBM). <bold>Carleton Co</bold>., Meduxnekeag River Valley Nature Preserve, <named-content xmlns:xlink="http://www.w3.org/1999/xlink" content-type="dwc:verbatimCoordinates" xlink:type="simple">46.1940°N, 67.6800°W</named-content>, 23.VI.2006, 3.VII.2006, R. P. Webster, mixed forest, on <italic><tp:taxon-name>Pleurotus</tp:taxon-name></italic> sp. on dead standing trembling aspen (2 ♂, NBM, RWC). <bold>Restigouche Co.</bold>, Mount Carleton Prov. Park, Mount Bailey, <named-content xmlns:xlink="http://www.w3.org/1999/xlink" content-type="dwc:verbatimCoordinates" xlink:type="simple">47.4042°N, 66.9189°W</named-content>, 3.IX.2006, R. P. Webster, old hardwood forest, on mass of <italic><tp:taxon-name>Pholiota</tp:taxon-name></italic> sp. mushrooms on large dead standing yellow birch (5 ♂, 4 ♀ (over 50 individuals observed), RWC).</p><fig id="F5" position="float" orientation="portrait"><label>Map 5.</label><caption><p>Collection localities in New Brunswick, Canada of <italic><tp:taxon-name>Oxyporus rufipennis</tp:taxon-name></italic>.</p></caption><graphic xmlns:xlink="http://www.w3.org/1999/xlink" xlink:href="ZooKeys-186-263-g005.jpg" position="float" orientation="portrait" xlink:type="simple"/></fig></tp:treatment-sec><tp:treatment-sec sec-type="Collection and habitat data"><title>Collection and habitat data.</title><p><xref ref-type="bibr" rid="B10">Hanley and Goodrich (1995b)</xref> considered <italic><tp:taxon-name>Oxyporus rufipennis</tp:taxon-name></italic> to have a relatively narrow range of host species (<italic><tp:taxon-name>Pholiota</tp:taxon-name></italic> (<tp:taxon-name>Cortinariaceae</tp:taxon-name>), <italic><tp:taxon-name>Polyporus</tp:taxon-name></italic> (<tp:taxon-name>Polyoraceae</tp:taxon-name>), <italic><tp:taxon-name>Omphalotus</tp:taxon-name></italic>, <italic><tp:taxon-name>Pleurotus</tp:taxon-name></italic> (<tp:taxon-name>Tricholomataceae</tp:taxon-name>)). In New Brunswick, this species was collected from mushrooms on standing trees and a recently fallen tree: <italic><tp:taxon-name>Pleurotus</tp:taxon-name></italic> sp. mushrooms on dead standing trembling aspen (<italic><tp:taxon-name>Populus tremuloides</tp:taxon-name></italic> Michx.), from masses of <italic><tp:taxon-name>Pholiota</tp:taxon-name></italic> sp. mushrooms on a large standing (partially dead) yellow birch (<italic><tp:taxon-name>Betula alleghaniensis</tp:taxon-name></italic> Britt.), and a recently fallen yellow birch. Adults were captured during June, July, and September.</p></tp:treatment-sec><tp:treatment-sec sec-type="Distribution"><title>Distribution in Canada and Alaska.</title><p>ON, QC, <bold>NB</bold>, NS (<xref ref-type="bibr" rid="B2">Campbell 1969</xref>; <xref ref-type="bibr" rid="B4">Campbell and Davies 1991</xref>).</p></tp:treatment-sec><ref-list><ref id="B10"><mixed-citation xmlns:xlink="http://www.w3.org/1999/xlink" xlink:type="simple"><person-group><name name-style="western"><surname>Hanley</surname><given-names>RS</given-names></name><name name-style="western"><surname>Goodrich</surname><given-names>MA</given-names></name></person-group> (<year>1995b</year>)<article-title> Review of mycophagy, host relationships and behavior in the New World Oxyporinae (Coleoptera: Staphylinidae).</article-title><source>The Coleopterists Bulletin </source><volume>49</volume>: <fpage>267</fpage>-<lpage>280</lpage>.</mixed-citation></ref><ref id="B2"><mixed-citation xmlns:xlink="http://www.w3.org/1999/xlink" xlink:type="simple"><person-group><name name-style="western"><surname>Campbell</surname><given-names>JM</given-names></name></person-group> (<year>1969</year>)<article-title> A revision of the New World Oxyporinae (Coleoptera: Staphylinidae).</article-title><source>The Canadian Entomologist </source><volume>101</volume>: <fpage>225</fpage>-<lpage>268</lpage>. doi: <ext-link ext-link-type="uri" xlink:href="http://dx.doi.org/10.4039/Ent101225-3" xlink:type="simple">10.4039/Ent101225-3</ext-link></mixed-citation></ref><ref id="B4"><mixed-citation xmlns:xlink="http://www.w3.org/1999/xlink" xlink:type="simple"><person-group><name name-style="western"><surname>Campbell</surname><given-names>JM</given-names></name><name name-style="western"><surname>Davies</surname><given-names>A</given-names></name></person-group> (<year>1991</year>)<source> Family Staphylinidae rove beetles. [pp. 86–124] In: Bousquet Y (Ed) Checklist of beetles of Canada and Alaska. Research Branch Agriculture Canada Publication 1861/E, vi + 430 pp.</source></mixed-citation></ref></ref-list></tp:taxon-treatment>
