# Supplementary material for: New Staphylinidae (Coleoptera) records with new collection data from New Brunswick, Canada: Oxyporinae
Source: Zookeys. 2012 Apr 26;(186):263–71. doi: 10.3897/zookeys.186.2502 (PMC3349197; doi:10.3897/zookeys.186.2502)
Supplement: XML Treatment for Oxyporus (Oxyporus) stygicus [file zookeys.186.2502-treatment6.xml]

<!DOCTYPE tp:taxon-treatment
  PUBLIC "-//TaxonX//DTD Taxonomic Treatment Publishing DTD v0 20100105//EN" "tax-treatment-NSO.dtd">
<tp:taxon-treatment xmlns:tp="http://www.plazi.org/taxpub"><tp:treatment-meta><mixed-citation publication-type="journal"><person-group><name><surname>Webster</surname><given-names>Reginald P.</given-names></name><name><surname>DeMerchant</surname><given-names>Ian</given-names></name></person-group><article-title>New Staphylinidae (Coleoptera) records with new collection data from New Brunswick, Canada: Oxyporinae</article-title><source>Zookeys</source><day>26</day><month>4</month><year>2012</year><volume>2012</volume><issue>186</issue><fpage>263</fpage><lpage>271</lpage><pub-id pub-id-type="doi">10.3897/zookeys.186.2502</pub-id></mixed-citation></tp:treatment-meta><tp:nomenclature><tp:taxon-name>
                            <tp:taxon-name-part taxon-name-part-type="genus">Oxyporus</tp:taxon-name-part>
                            (<tp:taxon-name-part taxon-name-part-type="subgenus">Oxyporus</tp:taxon-name-part>)
                            <tp:taxon-name-part taxon-name-part-type="species">stygicus</tp:taxon-name-part>
                        <object-id xmlns:xlink="http://www.w3.org/1999/xlink" xlink:type="simple">http://species-id.net/wiki/Oxyporus_stygicus</object-id>
								</tp:taxon-name><tp:taxon-authority>Say, 1831</tp:taxon-authority><xref ref-type="fig" rid="F6">Map 6</xref></tp:nomenclature><tp:treatment-sec sec-type="Material examined"><title>Material examined.</title><p><bold>New Brunswick, Carleton Co</bold>., Meduxnekeag River Valley Nature Preserve, <named-content xmlns:xlink="http://www.w3.org/1999/xlink" content-type="dwc:verbatimCoordinates" xlink:type="simple">46.1940°N, 67.6800°W</named-content>, 23.VI.2006, R. P. Webster, mixed forest, in <!--PageBreak--><italic><tp:taxon-name>Boletus</tp:taxon-name></italic> sp. mushrooms (2 ♂, 1 ♀, RWC); Becaguimec Island in Saint John River, <named-content xmlns:xlink="http://www.w3.org/1999/xlink" content-type="dwc:verbatimCoordinates" xlink:type="simple">46.3106°N, 67.5392°W</named-content>, 13.IX.2006, R. P. Webster, mature mixed forest, on <italic><tp:taxon-name>Pholiota</tp:taxon-name></italic> sp. mushrooms on log (1 ♂, 3 ♀, NBM, RWC). <bold>Sunbury Co.</bold>, Lakeville Corner, <named-content xmlns:xlink="http://www.w3.org/1999/xlink" content-type="dwc:verbatimCoordinates" xlink:type="simple">45.9007°N, 66.2423°W</named-content>, 10.IX.2006, R. P. Webster, silver maple forest, on <italic><tp:taxon-name>Boletus</tp:taxon-name></italic> sp. mushroom (2 ♂, RWC).<!--PageBreak--></p><fig id="F6" position="float" orientation="portrait"><label>Map 6.</label><caption><p>Collection localities in New Brunswick, Canada of <italic><tp:taxon-name>Oxyporus stygicus</tp:taxon-name></italic>.</p></caption><graphic xmlns:xlink="http://www.w3.org/1999/xlink" xlink:href="ZooKeys-186-263-g006.jpg" position="float" orientation="portrait" xlink:type="simple"/></fig></tp:treatment-sec><tp:treatment-sec sec-type="Collection and habitat data"><title>Collection and habitat data.</title><p>The biology, development, and a description of the larval characteristics of <italic><tp:taxon-name>Oxyporus stygicus</tp:taxon-name></italic> were reported by <xref ref-type="bibr" rid="B8">Hanley and Goodrich (1994)</xref>. They reported this species from three families of fungi: <tp:taxon-name>Cortinariaceae</tp:taxon-name> (<italic><tp:taxon-name>Pholiota</tp:taxon-name></italic>), <tp:taxon-name>Polyporaceae</tp:taxon-name> (<italic><tp:taxon-name>Grifola</tp:taxon-name></italic>, <italic><tp:taxon-name>Polyporus</tp:taxon-name></italic>), and <tp:taxon-name>Tricholomataceae</tp:taxon-name> (<italic><tp:taxon-name>Armillaria</tp:taxon-name></italic>, <italic><tp:taxon-name>Omphalotus</tp:taxon-name></italic>, <italic><tp:taxon-name>Pleurotus</tp:taxon-name></italic>). Large series of immatures were collected from <italic><tp:taxon-name>Pholiota aurivella</tp:taxon-name></italic> (Fr.) Kummer, <italic><tp:taxon-name>Pholiota</tp:taxon-name></italic> sp., and <italic><tp:taxon-name>Omphalotus illudens</tp:taxon-name></italic> (Schw.) Bigelow. <xref ref-type="bibr" rid="B14">Weiss and West (1920)</xref> reported <italic><tp:taxon-name>Oxyporus stygicus</tp:taxon-name></italic> from <italic><tp:taxon-name>Pleurotus ostriatus</tp:taxon-name></italic> Fries. <xref ref-type="bibr" rid="B10">Hanley and Goodrich (1995b)</xref> considered<italic><tp:taxon-name>Oxyporus stygicus</tp:taxon-name></italic> to have a relatively narrow range of host species compared with other <italic><tp:taxon-name>Oxyporus</tp:taxon-name></italic> sp. This species was collected from <italic><tp:taxon-name>Boletus</tp:taxon-name></italic> and <italic><tp:taxon-name>Pholiota</tp:taxon-name></italic> spp. mushrooms in mixed forests and a silver maple (<italic><tp:taxon-name>Acer saccharum</tp:taxon-name></italic> Marsh) forest in New Brunswick. Adults were collected during June and September.</p></tp:treatment-sec><tp:treatment-sec sec-type="Distribution"><title>Distribution in Canada and Alaska.</title><p>QC, <bold>NB</bold>, NS (<xref ref-type="bibr" rid="B2">Campbell 1969</xref>).</p></tp:treatment-sec><ref-list><ref id="B8"><mixed-citation xmlns:xlink="http://www.w3.org/1999/xlink" xlink:type="simple"><person-group><name name-style="western"><surname>Hanley</surname><given-names>RS</given-names></name><name name-style="western"><surname>Goodrich</surname><given-names>MA</given-names></name></person-group> (<year>1994</year>)<article-title> Natural history, development and immature stages of <italic>Oxyporus stygicus</italic> Say (Coleoptera: Staphylinidae: Oxyporinae).</article-title><source>The Coleopterists Bulletin </source><volume>48</volume>: <fpage>213</fpage>-<lpage>225</lpage>.</mixed-citation></ref><ref id="B14"><mixed-citation xmlns:xlink="http://www.w3.org/1999/xlink" xlink:type="simple"><person-group><name name-style="western"><surname>Weiss</surname><given-names>HB</given-names></name><name name-style="western"><surname>West</surname><given-names>E</given-names></name></person-group> (<year>1920</year>)<article-title> Fungus insects and their hosts.</article-title><source>Proceedings of the Biological Society of Washington </source><volume>33</volume>: <fpage>1</fpage>-<lpage>20</lpage>.</mixed-citation></ref><ref id="B10"><mixed-citation xmlns:xlink="http://www.w3.org/1999/xlink" xlink:type="simple"><person-group><name name-style="western"><surname>Hanley</surname><given-names>RS</given-names></name><name name-style="western"><surname>Goodrich</surname><given-names>MA</given-names></name></person-group> (<year>1995b</year>)<article-title> Review of mycophagy, host relationships and behavior in the New World Oxyporinae (Coleoptera: Staphylinidae).</article-title><source>The Coleopterists Bulletin </source><volume>49</volume>: <fpage>267</fpage>-<lpage>280</lpage>.</mixed-citation></ref><ref id="B2"><mixed-citation xmlns:xlink="http://www.w3.org/1999/xlink" xlink:type="simple"><person-group><name name-style="western"><surname>Campbell</surname><given-names>JM</given-names></name></person-group> (<year>1969</year>)<article-title> A revision of the New World Oxyporinae (Coleoptera: Staphylinidae).</article-title><source>The Canadian Entomologist </source><volume>101</volume>: <fpage>225</fpage>-<lpage>268</lpage>. doi: <ext-link ext-link-type="uri" xlink:href="http://dx.doi.org/10.4039/Ent101225-3" xlink:type="simple">10.4039/Ent101225-3</ext-link></mixed-citation></ref></ref-list></tp:taxon-treatment>
